# Supplementary material for: The relationship between processed meat, red meat, and risk of types of cancer: A Mendelian randomization study
Source: Front Nutr. 2022 Sep 20;9:942155. doi: 10.3389/fnut.2022.942155 (PMC9530935; doi:10.3389/fnut.2022.942155)
Supplement: Supplementary material 1 — Instrumental SNPs from processed meat and red meat (pork, beef, and mutton) GWASs. [file Data_Sheet_1.ZIP]

Archive with 4 entries (4 files):
- Supplementary material 2.xlsx
- Supplementary material 3.pdf
- Supplementary material 4.xlsx
- Supplementary material 1.xlsx
