# Supplementary material for: The relationship between processed meat, red meat, and risk of types of cancer: A Mendelian randomization study
Source: Front Nutr. 2022 Sep 20;9:942155. doi: 10.3389/fnut.2022.942155 (PMC9530935; doi:10.3389/fnut.2022.942155)
Supplement: Supplementary material 1 — Instrumental SNPs from processed meat and red meat (pork, beef, and mutton) GWASs. [file Data_Sheet_1.ZIP › Supplementary material 2.xlsx]

## Sheet: Sheet1
Outcome	Expose	MR method	OR	95%CI	P Value
Lung cancer	Processed meat intake	IVW (random effect)	1.923	1.084-3.409	0.025
	Processed meat intake	IVW (fixed effects)	1.923	1.084-3.409	0.025
	Processed meat intake	MR-PRESSO	1.923	1.087-3.401	0.035
	Processed meat intake	Maximum likelihood	1.977	1.106-3.534	0.022
	Processed meat intake	MR Egger	3.044	1.737-11.687	0.225
	Processed meat intake	Weighted median	2.865	1.315-6.241	0.008
	Processed meat intake	Penalised weighted media	2.892	1.282-6.525	0.015
	Pork intake	IVW (random effect)	2.155	0.777-5.977	0.216
	Pork intake	IVW (fixed effects)	2.155	0.777-5.977	0.216
	Pork intake	MR-PRESSO	2.155	0.760-6.115	0.109
	Pork intake	Maximum likelihood	2.199	0.886-5.460	0.207
	Pork intake	MR Egger	4.162	0.727-23.817	0.416
	Pork intake	Weighted median	1.262	0.255-6.249	0.775
	Pork intake	Penalised weighted media	1.262	0.242-6.588	0.782
	Beef intake	IVW (random effect)	1.262	0.242-6.588	0.782
	Beef intake	IVW (fixed effects)	2.024	0.775-5.286	0.15
	Beef intake	MR-PRESSO	2.022	0.778-5.252	0.244
	Beef intake	Maximum likelihood	2.025	0.771-5.320	0.152
	Beef intake	MR Egger	3.113	0.726-13.352	0.144
	Beef intake	Weighted median	2.028	0.624-6.593	0.24
	Beef intake	Penalised weighted media	2.028	0.599-6.866	0.256
	Mutton intake	IVW (fixed effects)	1.462	0.713-3.000	0.3
	Mutton intake	IVW (random effect)	1.462	0.630-3.394	0.377
	Mutton intake	MR-PRESSO	1.462	0.630-3.397	0.384
	Mutton intake	Maximum likelihood	1.475	0.711-3.062	0.297
	Mutton intake	MR Egger	3.134	0.761-12.906	0.582
	Mutton intake	Weighted median	1.762	0.636-4.883	0.276
	Mutton intake	Penalised weighted media	1.854	0.637-5.399	0.258
Ovarian cancer	Processed meat intake	IVW (random effect)	0.853	0.555-1.311	0.468
	Processed meat intake	IVW (fixed effects)	0.853	0.555-1.311	0.468
	Processed meat intake	MR-PRESSO	0.853	0.563-1.292	0.461
	Processed meat intake	Maximum likelihood	0.85	0.55-1.314	0.464
	Processed meat intake	MR Egger	0.189	0.023-1.576	0.139
	Processed meat intake	Weighted median	0.682	0.379-1.230	0.203
	Processed meat intake	Penalised weighted media	0.652	0.366-1.163	0.148
	Pork intake	IVW (random effect)	0.815	0.332-1.999	0.655
	Pork intake	IVW (fixed effects)	0.815	0.368-1.805	0.614
	Pork intake	MR-PRESSO	0.815	0.331-2.007	0.663
	Pork intake	Maximum likelihood	0.817	0.364-1.832	0.624
	Pork intake	MR Egger	0.14	0.007-2.878	0.188
	Pork intake	Weighted median	0.758	0.234-2.458	0.644
	Pork intake	Penalised weighted media	0.725	0.234-2.245	0.577
	Beef intake	IVW (random effect)	0.491	0.218-1.103	0.085
	Beef intake	IVW (fixed effects)	0.491	0.218-1.103	0.085
	Beef intake	MR-PRESSO	0.58	0.277-1.214	0.051
	Beef intake	Maximum likelihood	0.486	0.096-2.459	0.057
	Beef intake	MR Egger	0.401	0.026-6.119	0.708
	Beef intake	Weighted median	0.329	0.089-1.215	0.067
	Beef intake	Penalised weighted media	0.247	0.045-1.367	0.071
	Mutton intake	IVW (random effect)	0.849	0.479-1.506	0.576
	Mutton intake	IVW (fixed effects)	0.849	0.506-1.425	0.536
	Mutton intake	MR-PRESSO	0.775	0.430-1.395	0.402
	Mutton intake	Maximum likelihood	0.845	0.500-1.430	0.531
	Mutton intake	MR Egger	1.04	0.102-10.573	0.974
	Mutton intake	Weighted median	0.982	0.476-2.024	0.96
	Mutton intake	Penalised weighted media	1.024	0.493-2.129	0.949
Endometrial carcinoma	Processed meat intake	IVW (random effect)	1.251	0.586-2.669	0.563
	Processed meat intake	IVW (fixed effects)	1.251	0.763-2.049	0.374
	Processed meat intake	MR-PRESSO	1.251	0.586-2.671	0.569
	Processed meat intake	Maximum likelihood	1.264	0.761-2.101	0.366
	Processed meat intake	MR Egger	0.604	0.089-4.120	0.802
	Processed meat intake	Weighted median	1.042	0.477-2.277	0.918
	Processed meat intake	Penalised weighted media	0.919	0.438-1.929	0.824
	Pork intake	IVW (random effect)	1.522	0.425-5.446	0.518
	Pork intake	IVW (fixed effects)	1.522	0.625-3.709	0.355
	Pork intake	MR-PRESSO	1.522	0.426-5.441	0.53
	Pork intake	Maximum likelihood	1.554	0.623-3.877	0.345
	Pork intake	MR Egger	2.042	0.244-17.119	0.537
	Pork intake	Weighted median	2.235	0.827-6.037	0.156
	Pork intake	Penalised weighted media	2.342	0.892-6.149	0.083
	Beef intake	IVW (random effect)	0.73	0.230-2.317	0.593
	Beef intake	IVW (fixed effects)	0.73	0.355-1.502	0.392
	Beef intake	MR-PRESSO	0.899	0.319-2.534	0.842
	Beef intake	Maximum likelihood	0.738	0.351-1.551	0.422
	Beef intake	MR Egger	0.193	0.014-2.632	0.442
	Beef intake	Weighted median	0.427	0.135-1.350	0.147
	Beef intake	Penalised weighted media	0.425	0.130-1.386	0.156
	Mutton intake	IVW (random effect)	0.725	0.291-1.803	0.489
	Mutton intake	IVW (fixed effects)	0.725	0.402-1.308	0.285
	Mutton intake	MR-PRESSO	0.747	0.308-1.811	0.523
	Mutton intake	Maximum likelihood	0.712	0.388-1.308	0.274
	Mutton intake	MR Egger	4.762	0.916-24.751	0.329
	Mutton intake	Weighted median	1.222	0.471-3.174	0.68
	Mutton intake	Penalised weighted media	1.305	0.525-3.242	0.566
Breast cancer	Processed meat intake	IVW (random effect)	1.178	0.705-1.850	0.476
	Processed meat intake	IVW (fixed effects)	1.178	0.846-1.641	0.332
	Processed meat intake	MR-PRESSO	1.191	0.840-1.689	0.335
	Processed meat intake	Maximum likelihood	1.186	0.845-1.665	0.323
	Processed meat intake	MR Egger	0.203	0.020-2.091	0.195
	Processed meat intake	Weighted median	1.309	0.772-2.217	0.273
	Processed meat intake	Penalised weighted media	1.341	0.804-2.238	0.261
	Pork intake	IVW (random effect)	1.284	0.647-2.551	0.475
	Pork intake	IVW (fixed effects)	1.284	0.694-2.375	0.425
	Pork intake	MR-PRESSO	1.419	0.349-5.763	0.488
	Pork intake	Maximum likelihood	1.293	0.691-2.418	0.421
	Pork intake	MR Egger	0.242	0.006-9.755	0.42
	Pork intake	Weighted median	0.83	0.343-2.006	0.678
	Pork intake	Penalised weighted media	0.805	0.336-1.929	0.626
	Beef intake	IVW (random effect)	1.991	0.720-5.507	0.185
	Beef intake	IVW (fixed effects)	1.991	0.832-4.765	0.198
	Beef intake	MR-PRESSO	2.006	0.811-4.961	0.151
	Beef intake	Maximum likelihood	2.127	0.859-5.265	0.102
	Beef intake	MR Egger	0.688	0.072-6.601	0.908
	Beef intake	Weighted median	1.07	0.497-2.304	0.862
	Beef intake	Penalised weighted media	1.054	0.511-2.175	0.887
	Mutton intake	IVW (random effect)	0.942	0.540-1.643	0.833
	Mutton intake	IVW (fixed effects)	0.942	0.635-1.398	0.767
	Mutton intake	MR-PRESSO	0.857	0.484-1.519	0.602
	Mutton intake	Maximum likelihood	0.939	0.627-1.408	0.762
	Mutton intake	MR Egger	2.836	0.747-10.771	0.343
	Mutton intake	Weighted median	1.059	0.565-1.986	0.859
	Mutton intake	Penalised weighted media	1.114	0.597-2.078	0.735
Renal cell carcinoma	Processed meat intake	IVW (random effect)	1.887	0.431-8.274	0.4
	Processed meat intake	IVW (fixed effects)	1.887	0.431-8.274	0.4
	Processed meat intake	MR-PRESSO	1.887	0.608-5.858	0.284
	Processed meat intake	Maximum likelihood	1.929	0.435-8.546	0.387
	Processed meat intake	MR Egger	4.091	0.880-19.012	0.675
	Processed meat intake	Weighted median	1.427	0.625-3.258	0.728
	Processed meat intake	Penalised weighted media	1.427	0.555-3.669	0.717
	Pork intake	IVW (random effect)	0.177	0.011-2.781	0.218
	Pork intake	IVW (fixed effects)	0.177	0.011-2.781	0.218
	Pork intake	MR-PRESSO	0.177	0.026-1.207	0.113
	Pork intake	Maximum likelihood	0.183	0.012-2.893	0.228
	Pork intake	MR Egger	0.334	0.072-1.551	0.903
	Pork intake	Weighted median	0.336	0.071-1.578	0.542
	Pork intake	Penalised weighted media	0.336	0.070-1.605	0.544
	Beef intake	IVW (random effect)	0.484	0.051-4.589	0.528
	Beef intake	IVW (fixed effects)	0.484	0.051-4.589	0.528
	Beef intake	MR-PRESSO	0.733	0.142-3.772	0.714
	Beef intake	Maximum likelihood	0.495	0.051-4.779	0.544
	Beef intake	MR Egger	2.55	0.407-15.973	0.339
	Beef intake	Weighted median	0.817	0.185-3.603	0.898
	Beef intake	Penalised weighted media	0.817	0.261-2.555	0.898
	Mutton intake	IVW (random effect)	1.18	0.244-5.699	0.881
	Mutton intake	IVW (fixed effects)	1.18	0.244-5.699	0.881
	Mutton intake	MR-PRESSO	1.572	0.455-5.425	0.483
	Mutton intake	Maximum likelihood	1.185	0.240-5.842	0.878
	Mutton intake	MR Egger	1.112	0.083-14.920	0.983
	Mutton intake	Weighted median	1.218	0.237-6.257	0.891
	Mutton intake	Penalised weighted media	1.218	0.227-6.553	0.89
Gastric cancer	Processed meat intake	IVW (random effect)	0.757	0.123-4.671	0.764
	Processed meat intake	IVW (fixed effects)	0.757	0.123-4.671	0.764
	Processed meat intake	MR-PRESSO	0.757	0.153-3.752	0.736
	Processed meat intake	Maximum likelihood	0.764	0.122-4.804	0.774
	Processed meat intake	MR Egger	0.072	0.001-12.822	0.576
	Processed meat intake	Weighted median	0.364	0.029-4.572	0.434
	Processed meat intake	Penalised weighted media	0.364	0.029-4.638	0.437
	Pork intake	IVW (random effect)	0.14	0.005-4.191	0.257
	Pork intake	IVW (fixed effects)	0.14	0.005-4.191	0.257
	Pork intake	MR-PRESSO	0.318	0.092-1.095	0.603
	Pork intake	Maximum likelihood	0.139	0.005-4.267	0.259
	Pork intake	MR Egger	1.452	0.173-12.182	0.511
	Pork intake	Weighted median	0.313	0.025-3.915	0.612
	Pork intake	Penalised weighted media	0.313	0.028-3.531	0.604
	Beef intake	IVW (random effect)	1.105	0.103-11.866	0.944
	Beef intake	IVW (fixed effects)	1.105	0.103-11.866	0.944
	Beef intake	MR-PRESSO	1.839	0.237-14.284	0.603
	Beef intake	Maximum likelihood	1.109	0.068-18.095	0.942
	Beef intake	MR Egger	0.572	0.031-10.632	0.282
	Beef intake	Weighted median	1.765	0.248-12.563	0.777
	Beef intake	Penalised weighted media	1.765	0.294-10.595	0.767
	Mutton intake	IVW (random effect)	1.631	0.299-8.912	0.739
	Mutton intake	IVW (fixed effects)	1.631	0.170-15.672	0.672
	Mutton intake	MR-PRESSO	1.616	0.100-26.184	0.738
	Mutton intake	Maximum likelihood	1.67	0.166-16.805	0.663
	Mutton intake	MR Egger	4.496	0.825-24.490	0.693
	Mutton intake	Weighted median	0.425	0.013-14.012	0.631
	Mutton intake	Penalised weighted media	0.327	0.010-10.645	0.529
Prostate cancer	Processed meat intake	IVW (random effect)	1.015	0.693-1.486	0.94
	Processed meat intake	IVW (fixed effects)	1.015	0.765-1.346	0.919
	Processed meat intake	MR-PRESSO	1.015	0.693-1.488	0.941
	Processed meat intake	Maximum likelihood	1.016	0.761-1.357	0.915
	Processed meat intake	MR Egger	0.328	0.057-1.904	0.23
	Processed meat intake	Weighted median	0.821	0.539-1.251	0.36
	Processed meat intake	Penalised weighted media	0.801	0.509-1.260	0.336
	Pork intake	IVW (random effect)	1.531	0.771-3.040	0.224
	Pork intake	IVW (fixed effects)	1.531	0.898-2.611	0.118
	Pork intake	MR-PRESSO	1.531	0.771-3.040	0.251
	Pork intake	Maximum likelihood	1.556	0.901-2.687	0.113
	Pork intake	MR Egger	2.607	0.403-16.884	0.524
	Pork intake	Weighted median	0.903	0.432-1.888	0.787
	Pork intake	Penalised weighted media	0.9	0.422-1.922	0.786
	Beef intake	IVW (random effect)	0.723	0.162-3.227	0.671
	Beef intake	IVW (fixed effects)	0.723	0.494-1.059	0.096
	Beef intake	MR-PRESSO	0.758	0.208-2.764	0.68
	Beef intake	Maximum likelihood	0.729	0.452-1.178	0.197
	Beef intake	MR Egger	3.583	0.678-18.924	0.426
	Beef intake	Weighted median	1.573	0.818-3.025	0.174
	Beef intake	Penalised weighted media	1.822	0.929-3.573	0.081
	Mutton intake	IVW (random effect)	1.08	0.678-1.720	0.747
	Mutton intake	IVW (fixed effects)	1.08	0.783-1.488	0.64
	Mutton intake	MR-PRESSO	1.104	0.702-1.736	0.672
	Mutton intake	Maximum likelihood	1.083	0.779-1.506	0.634
	Mutton intake	MR Egger	3.771	0.813-17.500	0.076
	Mutton intake	Weighted median	0.915	0.572-1.466	0.712
	Mutton intake	Penalised weighted media	0.864	0.521-1.434	0.573
Skin malignancy	Processed meat intake	IVW (random effect)	0.897	0.510-1.577	0.705
	Processed meat intake	IVW (fixed effects)	0.897	0.545-1.475	0.668
	Processed meat intake	MR-PRESSO	0.897	0.510-1.577	0.709
	Processed meat intake	Maximum likelihood	0.899	0.543-1.489	0.681
	Processed meat intake	MR Egger	2.215	0.506-9.700	0.459
	Processed meat intake	Weighted median	0.632	0.314-1.274	0.2
	Processed meat intake	Penalised weighted media	0.583	0.284-1.197	0.141
	Pork intake	IVW (random effect)	1.509	0.581-3.919	0.398
	Pork intake	IVW (fixed effects)	1.509	0.597-3.817	0.385
	Pork intake	MR-PRESSO	1.508	0.581-3.918	0.415
	Pork intake	Maximum likelihood	1.521	0.594-3.898	0.382
	Pork intake	MR Egger	3.553	0.804-15.694	0.608
	Pork intake	Weighted median	2.011	0.554-7.291	0.288
	Pork intake	Penalised weighted media	2.011	0.540-7.489	0.298
	Beef intake	IVW (random effect)	1.222	0.573-2.605	0.603
	Beef intake	IVW (fixed effects)	1.222	0.573-2.605	0.603
	Beef intake	MR-PRESSO	1.04	0.496-2.181	0.918
	Beef intake	Maximum likelihood	1.23	0.572-2.645	0.596
	Beef intake	MR Egger	0.275	0.019-3.965	0.594
	Beef intake	Weighted median	1.765	0.608-5.127	0.296
	Beef intake	Penalised weighted media	1.765	0.600-5.197	0.302
	Mutton intake	IVW (random effect)	0.817	0.297-2.253	0.697
	Mutton intake	IVW (fixed effects)	0.817	0.44-1.519	0.524
	Mutton intake	MR-PRESSO	0.834	0.312-2.232	0.721
	Mutton intake	Maximum likelihood	0.815	0.431-1.539	0.527
	Mutton intake	MR Egger	0.307	0.016-6.039	0.599
	Mutton intake	Weighted median	0.742	0.294-1.874	0.528
	Mutton intake	Penalised weighted media	0.786	0.304-2.031	0.619
Oropharyngeal cancer	Processed meat intake	IVW (random effect)	0.87	0.124-6.112	0.888
	Processed meat intake	IVW (fixed effects)	0.87	0.124-6.112	0.858
	Processed meat intake	MR-PRESSO	0.869	0.124-6.112	0.89
	Processed meat intake	Maximum likelihood	0.874	0.183-4.166	0.866
	Processed meat intake	MR Egger	0.207	0.036-1.186	0.598
	Processed meat intake	Weighted median	1.344	0.131-13.831	0.803
	Processed meat intake	Penalised weighted media	0.695	0.065-7.436	0.764
	Pork intake	IVW (random effect)	1.808	0.395-8.274	0.775
	Pork intake	IVW (fixed effects)	1.808	0.463-7.071	0.671
	Pork intake	MR-PRESSO	1.808	0.480-6.800	0.781
	Pork intake	Maximum likelihood	1.863	0.443-7.846	0.664
	Pork intake	MR Egger	0.475	0.016-13.909	0.88
	Pork intake	Weighted median	0.246	0.020-3.064	0.48
	Pork intake	Penalised weighted media	0.143	0.003-7.207	0.331
	Beef intake	IVW (random effect)	2.694	0.821-8.834	0.432
	Beef intake	IVW (fixed effects)	2.694	0.739-9.820	0.432
	Beef intake	MR-PRESSO	2.09	0.655-6.668	0.275
	Beef intake	Maximum likelihood	2.215	0.597-8.209	0.433
	Beef intake	MR Egger	1.409	0.104-19.116	0.958
	Beef intake	Weighted median	1.313	0.293-5.876	0.862
	Beef intake	Penalised weighted media	1.313	0.233-7.406	0.871
	Mutton intake	IVW (random effect)	2.854	0.979-8.315	0.063
	Mutton intake	IVW (fixed effects)	3.154	0.890-11.180	0.063
	Mutton intake	MR-PRESSO	3.274	0.934-11.478	0.082
	Mutton intake	Maximum likelihood	3.232	0.733-14.243	0.052
	Mutton intake	MR Egger	1.439	0.624-3.318	0.872
	Mutton intake	Weighted median	1.764	0.306-10.159	0.284
	Mutton intake	Penalised weighted media	1.443	0.257-8.102	0.279
