# Supplementary material for: The relationship between processed meat, red meat, and risk of types of cancer: A Mendelian randomization study
Source: Front Nutr. 2022 Sep 20;9:942155. doi: 10.3389/fnut.2022.942155 (PMC9530935; doi:10.3389/fnut.2022.942155)
Supplement: Supplementary material 1 — Instrumental SNPs from processed meat and red meat (pork, beef, and mutton) GWASs. [file Data_Sheet_1.ZIP › Supplementary material 4.xlsx]

## Sheet: Sheet1
Exposure	Outcome	Heterogeneity test		MR-Egger pleiotropy test
		Q	P Value	Intercept	P Value
Processed meat intake	Lung cancer	19.991	0.458	-0.022	0.39
	Ovarian cancer	18.561	0.613	0.023	0.17
	Endometrial carcinoma	51.492	0.002	0.011	0.711
	Breast cancer	36.812	0.018	0.027	0.147
	Renal cell carcinoma	12.878	0.913	-0.015	0.795
	Gastric cancer	16.749	0.726	0.036	0.61
	Prostate cancer	31.688	0.024	0.017	0.214
	Skin malignancy	27.373	0.159	-0.018	0.407
	Oropharyngeal cancer	28.831	0.036	0.037	0.61
Pork intake	Lung cancer	3.844	0.871	-0.04	0.492
	Ovarian cancer	13.096	0.287	0.036	0.287
	Endometrial carcinoma	25.976	0.011	-0.026	0.593
	Breast cancer	13.843	0.242	0.029	0.372
	Renal cell carcinoma	2.031	0.998	-0.007	0.943
	Gastric cancer	5.235	0.919	-0.097	0.402
	Prostate cancer	16.026	0.067	-0.016	0.614
	Skin malignancy	12.511	0.327	-0.013	0.695
	Oropharyngeal cancer	22.033	0.009	0.034	0.854
Beef intake	Lung cancer	6.897	0.864	-0.094	0.206
	Ovarian cancer	23.372	0.0374	0.002	0.933
	Endometrial carcinoma	34.503	0.001	0.041	0.49
	Breast cancer	62.178	2.13e-05	0.0392	0.738
	Renal cell carcinoma	7.573	0.818	-0.097	0.286
	Gastric cancer	10.087	0.608	0.123	0.271
	Prostate cancer	38.073	<0.001	0.006	0.863
	Skin malignancy	12.443	0.411	0.019	0.534
	Oropharyngeal cancer	4.494	0.81	0.008	0.919
Mutton intake	Lung cancer	38.251	0.074	-0.008	0.707
	Ovarian cancer	35.485	0.156	-0.002	0.861
	Endometrial carcinoma	68.092	<0.001	0.02	0.239
	Breast cancer	55.273	0.002	0.012	0.3
	Renal cell carcinoma	5.125	0.999	6.61e-06	0.99
	Gastric cancer	46.613	0.015	0.068	0.743
	Prostate cancer	52.434	0.002	-0.018	0.08
	Skin malignancy	77.1	<0.001	0.019	0.653
	Oropharyngeal cancer	24.866	0.582	0.011	0.762
