# Supplementary material for: The relationship between processed meat, red meat, and risk of types of cancer: A Mendelian randomization study
Source: Front Nutr. 2022 Sep 20;9:942155. doi: 10.3389/fnut.2022.942155 (PMC9530935; doi:10.3389/fnut.2022.942155)
Supplement: Supplementary material 1 — Instrumental SNPs from processed meat and red meat (pork, beef, and mutton) GWASs. [file Data_Sheet_1.ZIP › Supplementary material 1.xlsx]

## Sheet: 1
SNP	Gene	Function	Chr	Pos	Effect allele	Other allele	EAF	EUR	β	P value	SE	Trait	Samplesize	F statistics	PVE
rs7531118	RPL31P12	intergenic	1	72837239	C	T	0.531133	0.5537	-0.0140719	2.80027e-11	0.00211347	Processed meat intake	461981	44.332	0.0002
rs77165542	AC105393.2	intergenic	2	430975	T	C	0.035496	0.9712	0.0338786	3.29997e-09	0.00572502	Processed meat intake	461981	35.018	0.0011
rs11887120	DNMT3A	intron	2	25485735	T	C	0.397683	0.5934	0.0119621	3.09999e-08	0.00216043	Processed meat intake	461981	30.657	0.0001
rs11894162	AC108868.6	intergenic	2	107197420	T	C	0.547464	0.5	0.0120489	1.09999e-08	0.00210698	Processed meat intake	461981	32.702	0.0001
rs4077924	LINC01934	intron	2	181991389	C	T	0.701892	0.2942	0.0124987	4.49997e-08	0.00228468	Processed meat intake	461981	29.928	0.0002
rs3762621	ITGA6	intron	2	173306140	T	C	0.183451	0.8191	-0.0149895	3.59998e-08	0.00271965	Processed meat intake	461981	30.377	0.0002
rs9809856	TBC1D5	intron	3	18227421	G	A	0.475881	0.5447	0.0132887	2.5e-10	0.00209967	Processed meat intake	461981	40.056	0.0002
rs2873054	RP11-359D24.1	upstream	3	81888255	C	A	0.353276	0.659	0.0139958	1.6e-10	0.00218986	Processed meat intake	461981	40.847	0.0002
rs6786550	CADPS	intron	3	62560523	C	T	0.635043	0.6213	0.0121871	2.1e-08	0.00217408	Processed meat intake	461981	31.423	0.0001
rs6765179	RARB	intron	3	25276416	A	G	0.309968	0.3171	-0.0127603	1.79999e-08	0.00226606	Processed meat intake	461981	31.709	0.0002
rs10454812	AC116606.1	intergenic	5	52800358	C	A	0.103032	0.8628	-0.0199599	6.69993e-09	0.00344207	Processed meat intake	461981	33.626	0.0004
rs2029401	NR2F1-AS1	intron	5	92891029	G	A	0.586212	0.5089	0.0146312	6.29941e-12	0.0021292	Processed meat intake	461981	47.22	0.0002
rs1422192	LINC00461	intron	5	87959023	A	G	0.158076	0.172	0.0169681	3.40001e-09	0.00287128	Processed meat intake	461981	34.923	0.0003
rs6961970	FOXP2	intron	7	113901132	A	C	0.244698	0.2207	-0.0140142	9.49992e-09	0.00244137	Processed meat intake	461981	32.951	0.0002
rs4240672	XKR6	intron	8	10767917	A	G	0.494014	0.4871	0.0171201	2.99985e-16	0.00209412	Processed meat intake	461981	66.836	0.0003
rs6484504	DNAJC24	intron	11	31424823	C	T	0.72462	0.7445	0.0154728	4.40048e-11	0.0023479	Processed meat intake	461981	43.429	0.0002
rs11032380	FBXO3	upstream	11	33800533	T	A	0.333352	0.6431	-0.0133229	2.1e-09	0.00222295	Processed meat intake	461981	35.92	0.0002
rs4778053	RP11-437B10.1	upstream	15	93424341	G	C	0.843808	0.1441	0.0164667	1.29999e-08	0.00289872	Processed meat intake	461981	32.27	0.0003
rs34241936	SRP68	intron	17	74065908	G	A	0.037369	0.9632	0.0328367	1.09999e-08	0.00575337	Processed meat intake	461981	32.574	0.0011
rs8096167	KIAA1328	intron	18	34800257	C	T	0.1926	0.2157	-0.0145937	4.70002e-08	0.00267084	Processed meat intake	461981	29.856	0.0002
rs838133	FGF21	synonymous	19	49259529	G	A	0.549369	0.5746	0.0190137	1.59993e-18	0.00216555	Processed meat intake	461981	77.09	0.0004
rs6010651	ZBTB46	intron	20	62418243	C	A	0.379439	0.6262	-0.0124059	1.09999e-08	0.00216796	Processed meat intake	461981	32.746	0.0002
rs203319	ACO2	intron	22	41914593	T	C	0.204594	0.2306	-0.016423	2.80001e-10	0.00260186	Processed meat intake	461981	39.842	0.0003
rs11211124	CCDC163	intron	1	45962409	C	T	0.230603	0.2177	-0.00995273	1.40001e-08	0.00175408	Pork intake	460162	32.195	0.0001
rs9973426	KCNJ3	intergenic	2	155751852	G	A	0.176598	0.8439	0.0110847	1e-08	0.00193678	Pork intake	460162	32.756	0.0001
rs7641973	RP11-359D24.1	intron	3	81910489	A	G	0.353362	0.339	0.00844615	4.20001e-08	0.00154097	Pork intake	460162	30.042	0.0001
rs254152	COMMD10	intron	5	115641827	G	C	0.23498	0.2266	-0.0104266	2.19999e-09	0.00174217	Pork intake	460162	35.818	0.0001
rs9379832	HIST1H2BE	downstream	6	26186200	G	A	0.255452	0.6829	-0.0114715	1.80011e-11	0.00170628	Pork intake	460162	45.2	0.0001
rs10972033	KIF24	intron	9	34269732	T	G	0.45643	0.5706	0.00897557	1.29999e-09	0.00147851	Pork intake	460162	36.853	0.0001
rs1355171	CCDC171	intron	9	15681694	A	C	0.488844	0.5249	-0.0109832	1e-13	0.001477	Pork intake	460162	55.296	0.0001
rs34161520	RP11-282I1.1	intron	10	125127645	G	C	0.160381	0.83	0.0115919	9.59997e-09	0.0020206	Pork intake	460162	32.912	0.0001
rs2387807	AK6P2	intergenic	12	38446861	T	C	0.077893	0.0974	-0.0150846	4.09996e-08	0.00274837	Pork intake	460162	30.124	0.0002
rs4146837	CHD2	intron	15	93446869	T	C	0.455561	0.4404	0.00879226	4e-09	0.0014944	Pork intake	460162	34.615	0.0001
rs3964074	AC009120.4	intron	16	74166991	C	T	0.546932	0.5467	-0.00895091	1.6e-09	0.00148347	Pork intake	460162	36.406	0.0001
rs36124222	ZNF516	intron	18	74196202	C	T	0.433239	0.4374	0.00840935	2.1e-08	0.00150083	Pork intake	460162	31.395	0.0001
rs12721051	APOC1	intron	19	45422160	G	C	0.188393	0.8022	-0.0123637	5.60015e-11	0.00188666	Pork intake	460162	42.945	0.0002
rs838133	FGF21	synonymous	19	49259529	G	A	0.549354	0.5746	0.0108944	8.99912e-13	0.00152491	Pork intake	460162	51.041	0.0001
rs11165829	DPYD	intron	1	97743702	G	C	0.35997	0.6312	-0.0102001	9.80009e-09	0.00177865	Beef intake	461053	32.887	0.0001
rs1105388	KLHDC8A	intron	1	205308591	T	C	0.300147	0.7157	-0.0113754	1.29999e-09	0.00187563	Beef intake	461053	36.782	0.0001
rs10789340	RPL31P12	intergenic	1	72940273	G	A	0.626712	0.335	-0.0137797	6.79986e-15	0.00176936	Beef intake	461053	60.652	0.0002
rs1470610	HNRNPA1P61	downstream	2	33866464	C	G	0.196185	0.7922	-0.0122159	1.5e-08	0.00215779	Beef intake	461053	32.05	0.0001
rs62169335	snoU13	intergenic	2	147946069	T	C	0.543241	0.4672	-0.00968628	2.39999e-08	0.00173523	Beef intake	461053	31.16	0.0001
rs4676964	FOXP1	intron	3	71034748	T	C	0.510605	0.4821	0.0133533	9.60064e-15	0.00172438	Beef intake	461053	59.967	0.0002
rs62396185	HIST1H2BE	intron	6	26180634	C	G	0.260057	0.2823	-0.0148447	2.80027e-14	0.00195102	Beef intake	461053	57.892	0.0002
rs7791463	LMTK2	intron	7	97819047	A	G	0.534781	0.5099	0.00954846	2.39999e-08	0.00171063	Beef intake	461053	31.157	0.0001
rs79809011	MSRA	intron	8	10126532	A	G	0.029465	0.0249	-0.0280593	3.40001e-08	0.00508482	Beef intake	461053	30.451	0.0008
rs9407624	CCDC171	intron	9	15568070	A	T	0.488187	0.5268	-0.0137626	1.10002e-15	0.00171589	Beef intake	461053	64.331	0.0002
rs10959890	RP11-32D4.1	intergenic	9	11526198	C	T	0.212297	0.2068	-0.0126658	1.5e-09	0.00209611	Beef intake	461053	36.512	0.0002
rs12247907	REEP3	intron	10	65317045	C	G	0.485752	0.4851	0.00984097	8.9e-09	0.00171131	Beef intake	461053	33.069	0.0001
rs1421085	FTO	intron	16	53800954	C	T	0.403433	0.4324	-0.0121232	3.50026e-12	0.00174274	Beef intake	461053	48.392	0.0001
rs784251	RP11-397A16.1	intron	18	53412903	T	C	0.477649	0.504	-0.0103387	1.7e-09	0.00171651	Beef intake	461053	36.278	0.0001
rs429358	APOE	missense	19	45411941	C	T	0.154226	0.1551	-0.0148514	3.59998e-10	0.00236847	Beef intake	461053	39.319	0.0002
rs11878917	ZNF574	downstream	19	42588999	A	G	0.109688	0.1004	0.0150187	4.60002e-08	0.00274812	Beef intake	461053	29.867	0.0002
rs132901	TEF	downstream	22	41797547	T	C	0.787662	0.2237	0.0139249	2.90001e-11	0.00209282	Beef intake	461053	44.271	0.0002
rs7550173	RPL31P12	intergenic	1	72944617	T	A	0.610281	0.3608	-0.00912387	1.29999e-09	0.0015023	Mutton intake	460006	36.885	0.0001
rs660880	CAMTA1	intron	1	6866978	A	G	0.51281	0.4712	-0.00903233	6.80002e-10	0.001464	Mutton intake	460006	38.064	0.0001
rs56394517	SDCCAG8	intron	1	243582753	G	A	0.09584	0.8966	-0.0137749	3.2e-08	0.00249124	Mutton intake	460006	30.574	0.0002
rs139237013	CCDC85A	intergenic	2	56662691	A	G	0.057668	0.0616	0.0188989	1.79999e-09	0.00314007	Mutton intake	460006	36.224	0.0004
rs2222760	RND3	intron	2	151345113	A	G	0.28089	0.7366	-0.00909294	2.80001e-08	0.00163727	Mutton intake	460006	30.844	0.0001
rs62106258	AC105393.2	upstream	2	417167	C	T	0.048562	0.0437	0.0216304	2e-10	0.00340154	Mutton intake	460006	40.437	0.0005
rs2678900	VRK2	intron	2	58177683	G	T	0.427924	0.4145	0.0100844	9.8992e-12	0.00148119	Mutton intake	460006	46.353	0.0001
rs2140714	HSPE1P19	intergenic	3	83786985	G	C	0.557738	0.5646	-0.00852476	7.69999e-09	0.00147636	Mutton intake	460006	33.341	0.0001
rs12634740	U8	intergenic	3	175671450	G	T	0.252078	0.2535	-0.010087	2.80001e-09	0.00169718	Mutton intake	460006	35.324	0.0001
rs6829572	GRID2	intron	4	93984155	A	G	0.456717	0.4573	0.008401	1.2e-08	0.00147406	Mutton intake	460006	32.481	0.0001
rs16891982	SLC45A2	missense	5	33951693	G	C	0.972143	0.0616	-0.0242681	2.69998e-08	0.00436437	Mutton intake	460006	30.919	0.0006
rs11743441	MEF2C	intron	5	88065637	T	G	0.574343	0.4493	-0.00884199	2.69998e-09	0.00148593	Mutton intake	460006	35.408	0.0001
rs7447465	CTC-340A15.2	intron	5	164566362	C	T	0.619449	0.6163	0.00958232	2e-10	0.0015062	Mutton intake	460006	40.474	0.0001
rs62398404	MDGA1	upstream	6	37669616	T	C	0.127211	0.8777	0.0129151	4e-09	0.00219431	Mutton intake	460006	34.642	0.0002
rs994270	RP3-437C15.2	intergenic	6	51187787	G	C	0.234851	0.2326	0.0098203	1.40001e-08	0.00172948	Mutton intake	460006	32.242	0.0001
rs35797675	BAZ1B	intron	7	72878044	G	T	0.215928	0.3032	-0.0108498	1.40001e-09	0.0017934	Mutton intake	460006	36.601	0.0001
rs4272399	CSMD1	intron	8	4836291	A	C	0.321491	0.4732	-0.00924231	4.49997e-09	0.00157567	Mutton intake	460006	34.406	0.0001
rs276453	CCDC171	downstream	9	15573753	C	A	0.488356	0.7107	-0.014237	2.90001e-22	0.00146723	Mutton intake	460006	94.154	0.0002
rs1556147	IER5L	intron	9	131936055	T	A	0.671626	0.9205	0.00910131	5.30005e-09	0.00155908	Mutton intake	460006	34.078	0.0001
rs673696	DCDC1	intron	11	31097262	T	C	0.080995	0.173	0.0158208	3.69999e-09	0.00268204	Mutton intake	460006	34.796	0.0003
rs4489752	KIRREL3	intergenic	11	126590934	T	G	0.836007	0.1938	0.013811	2.80027e-12	0.00197586	Mutton intake	460006	48.858	0.0002
rs6581296	RP11-316A16.1	intergenic	12	60473007	G	C	0.794714	0.1938	0.0100199	4e-08	0.00182433	Mutton intake	460006	30.166	0.0001
rs3105056	RP11-415G4.1	intergenic	13	55946152	C	T	0.732738	0.7545	-0.0116241	1.80011e-12	0.00164854	Mutton intake	460006	49.719	0.0001
rs1958801	RN7SL714P	intergenic	14	98872110	G	A	0.287998	0.7435	-0.00894391	3.2e-08	0.00161749	Mutton intake	460006	30.575	0.0001
rs55813438	RP11-420N3.3	intron	16	5694999	A	G	0.763165	0.7386	-0.0114181	4.70002e-11	0.0017352	Mutton intake	460006	43.3	0.0001
rs2726033	SBK1	downstream	16	28338039	G	A	0.422384	0.3678	-0.00948966	1.5e-10	0.0014804	Mutton intake	460006	41.091	0.0001
rs3964074	AC009120.4	intron	16	74166991	C	T	0.547043	0.5467	-0.00814112	3.2e-08	0.00147218	Mutton intake	460006	30.581	0.0001
rs2926119	AC012322.1	intron	16	64293179	A	C	0.569417	0.4235	0.00811121	4.39997e-08	0.00148179	Mutton intake	460006	29.964	0.0001
rs429358	APOE	missense	19	45411941	C	T	0.154171	0.1551	-0.0181966	2.70023e-19	0.00202671	Mutton intake	460006	80.612	0.0003
rs17270057	POU2F2	intron	19	42670527	C	T	0.113347	0.1024	0.0126533	4.30002e-08	0.00230897	Mutton intake	460006	30.031	0.0002
rs136548	LINC01422	upstream	22	27253353	T	C	0.376668	0.5815	0.00953241	2.90001e-10	0.00151227	Mutton intake	460006	39.733	0.0001
rs11090045	ZC3H7B	3_prime_UTR	22	41753603	A	G	0.307145	0.3091	-0.0106761	2.99985e-11	0.00160657	Mutton intake	460006	44.16	0.0001
